# Supplementary material for: Dynapenic Abdominal Obesity and Disability in Middle-Aged and Older Adults: A Systematic Review and Meta-Analysis of Prospective Cohort Studies
Source: Healthcare (Basel). 2026 Jul 15;14(14):2125. doi: 10.3390/healthcare14142125 (PMC13411419; doi:10.3390/healthcare14142125)
Supplement: Supplementary file 1 [file healthcare-14-02125-s001.zip]

Archive with 1 entries (1 files):
- healthcare-4329176-supplementary.pdf
